# Supplementary material for: The Value of Platelet-to-Lymphocyte Ratio as a Prognostic Marker in Cholangiocarcinoma: A Systematic Review and Meta-Analysis
Source: Cancers (Basel). 2022 Jan 16;14(2):438. doi: 10.3390/cancers14020438 (PMC8773915; doi:10.3390/cancers14020438)
Supplement: Supplementary file 1 [file cancers-14-00438-s001.zip]

Archive with 1 entries (1 files):
- cancers-1533230-supplementary.pdf
